# Supplementary material for: High-Efficiency Reducing Strain for Producing Selenium Nanoparticles Isolated from Marine Sediment
Source: Int J Mol Sci. 2022 Oct 8;23(19):11953. doi: 10.3390/ijms231911953 (PMC9569793; doi:10.3390/ijms231911953)
Supplement: Supplementary file 1 [file ijms-23-11953-s001.zip]

Archive with 1 entries (1 files):
- ijms-1929158-supplementary.pdf
